# Supplementary material for: Improving visualization of the cervix during pelvic exams: A simulation using a physical model of the speculum and human vagina as a steppingstone to reducing disparities in gynecological cancers
Source: PLoS One. 2023 Sep 26;18(9):e0283145. doi: 10.1371/journal.pone.0283145 (PMC10522035; doi:10.1371/journal.pone.0283145)
Supplement: S1 Dataset — (XLSX) [file pone.0283145.s004.xlsx]

## Sheet: Sheet1
Order	mmHg	Set	Trial	Speculum Type	Spec Ang	Spec Ht	Size	Material	Material Type	Method	Speculum Opening Distance	wd	ht	wd_start	ht_start	wd_rel	ht_rel
1	0	1	1	White	5	0	M	Nitrile	Glove	Middle	27	257	261	585	2470	0	0
	40	1	1	White	5	0	M	Nitrile	Glove	Middle	27	190	287	614	2470	0.2607	-0.0996169
	80	1	1	White	5	0	M	Nitrile	Glove	Middle	27	120	252	655	2464	0.533074	0.0344828				Notes
	120	1	1	White	5	0	M	Nitrile	Glove	Middle	27	90	250	670	2463	0.649805	0.0421456
	160	1	1	White	5	0	M	Nitrile	Glove	Middle	27	65	361	672	2470	0.747082	-0.383142				Each row represents a single photo taken. The "wd", "ht", etc. columns are from extraction from this photo.
	200	1	1	White	5	0	M	Nitrile	Glove	Middle	27	44	140	681	2468	0.828794	0.463602				Each trial is a group of images performed on one glove/condom.
2	0	1	2	White	5	0	M	Nitrile	Glove	Middle	32	277	243	685	2435	0	0				Each set is the triad of trials for the same combination of experimental conditions.
	40	1	2	White	5	0	M	Nitrile	Glove	Middle	32	210	221	729	2433	0.241877	0.090535				The actual images, updates to the dataset, the code, and more have been deposited to Zenodo repositories at https://doi.org/10.5281/zenodo.6790210 (dataset) and https://doi.org/10.5281/zenodo.6790202 (code).
	80	1	2	White	5	0	M	Nitrile	Glove	Middle	32	146	192	762	2433	0.472924	0.209877
	120	1	2	White	5	0	M	Nitrile	Glove	Middle	32	116	236	774	2439	0.581227	0.0288066
	160	1	2	White	5	0	M	Nitrile	Glove	Middle	32	84	145	792	2437	0.696751	0.403292				"Speculum Opening Distance" column is in units of mm (only one measurement per trial).
	200	1	2	White	5	0	M	Nitrile	Glove	Middle	32	67	121	796	2439	0.758123	0.502058				"wd", ht, wd_start, ht_start are in units of pixels.
3	0	1	3	White	5	0	M	Nitrile	Glove	Middle	27	227	222	866	2432	0	0				wd_rel, ht_rel are in units of percentage (compared to the wd or ht of the 0mmHg image).
	40	1	3	White	5	0	M	Nitrile	Glove	Middle	27	197	169	849	2460	0.132159	0.238739				"Spec" is short for speculum e.g. "Spec Ang" is the number of clicks for the speculum angle.
	80	1	3	White	5	0	M	Nitrile	Glove	Middle	27	134	160	878	2432	0.409692	0.279279				"Spec Ang" and "Spec Ht" are in units of # of clicks on the plastic speculum (integer in 0-7, inclusive).
	120	1	3	White	5	0	M	Nitrile	Glove	Middle	27	82	166	900	2400	0.638767	0.252252
	160	1	3	White	5	0	M	Nitrile	Glove	Middle	27	60	155	912	2389	0.735683	0.301802				The "Order" column refers to the order in which the trials were done. Skipped numbers represent failed trials.
	200	1	3	White	5	0	M	Nitrile	Glove	Middle	27	56	136	918	2386	0.753304	0.387387				The "mmHg" column is the external pressure applied onto the speculum/sheath to simulate vaginal pressure.
8	0	5	1	White	3	0	M	Vinyl	Glove	Middle	13	307	196	752	2124	0	0				The "Set" column represents the numerical ordering of the set. Skipped numbers in the "Set" column represent failed trials.
	40	5	1	White	3	0	M	Vinyl	Glove	Middle	13	292	263	766	2044	0.0488599	-0.341837				The "Trial" column represents the numbering of the trial within its "Set".
	80	5	1	White	3	0	M	Vinyl	Glove	Middle	13	258	257	770	2076	0.159609	-0.311224				"Size", "Material", and "Material Type" refer to the sheath (e.g. condom/glove) and not the speculum.
	120	5	1	White	3	0	M	Vinyl	Glove	Middle	13	231	252	784	2078	0.247557	-0.285714				"Method" refers to how the sheath was cut and placed onto the speculum.
	160	5	1	White	3	0	M	Vinyl	Glove	Middle	13	224	158	785	2076	0.270358	0.193878
	200	5	1	White	3	0	M	Vinyl	Glove	Middle	13	226	154	790	2074	0.263844	0.214286
9	0	5	2	White	3	0	M	Vinyl	Glove	Middle	10.5	302	32	957	2221	0	0
	40	5	2	White	3	0	M	Vinyl	Glove	Middle	10.5	296	32	968	2215	0.0198675	0
	80	5	2	White	3	0	M	Vinyl	Glove	Middle	10.5	281	41	986	2198	0.0695364	-0.28125
	120	5	2	White	3	0	M	Vinyl	Glove	Middle	10.5	255	38	989	2189	0.155629	-0.1875
	160	5	2	White	3	0	M	Vinyl	Glove	Middle	10.5	188	20	1021	2195	0.377483	0.375
	200	5	2	White	3	0	M	Vinyl	Glove	Middle	10.5	188	18	1018	2180	0.377483	0.4375
10	0	5	3	White	3	0	M	Vinyl	Glove	Middle	10	188	26	983	2204	0	0
	40	5	3	White	3	0	M	Vinyl	Glove	Middle	10	164	29	999	2201	0.12766	-0.115385
	80	5	3	White	3	0	M	Vinyl	Glove	Middle	10	268	30	953	2190	-0.425532	-0.153846
	120	5	3	White	3	0	M	Vinyl	Glove	Middle	10	258	26	941	2191	-0.37234	0
	160	5	3	White	3	0	M	Vinyl	Glove	Middle	10	271	10	942	2197	-0.441489	0.615385
	200	5	3	White	3	0	M	Vinyl	Glove	Middle	10	275	4	938	2202	-0.462766	0.846154
11	0	6	1	White	5	0	S	Nitrile	Glove	Middle	27.5	292	215	898	2300	0	0
	40	6	1	White	5	0	S	Nitrile	Glove	Middle	27.5	181	284	950	2213	0.380137	-0.32093
	80	6	1	White	5	0	S	Nitrile	Glove	Middle	27.5	119	273	979	2196	0.592466	-0.269767
	120	6	1	White	5	0	S	Nitrile	Glove	Middle	27.5	81	259	992	2192	0.722603	-0.204651
	160	6	1	White	5	0	S	Nitrile	Glove	Middle	27.5	56	239	1005	2191	0.808219	-0.111628
	200	6	1	White	5	0	S	Nitrile	Glove	Middle	27.5	38	219	1009	2188	0.869863	-0.0186047
12	0	7	1	White	5	0	L	Nitrile	Glove	Middle	32	265	265	894	2264	0	0
	40	7	1	White	5	0	L	Nitrile	Glove	Middle	32	164	254	951	2260	0.381132	0.0415094
	80	7	1	White	5	0	L	Nitrile	Glove	Middle	32	105	230	979	2258	0.603774	0.132075
	120	7	1	White	5	0	L	Nitrile	Glove	Middle	32	70	207	995	2259	0.735849	0.218868
	160	7	1	White	5	0	L	Nitrile	Glove	Middle	32	47	190	1005	2256	0.822642	0.283019
	200	7	1	White	5	0	L	Nitrile	Glove	Middle	32	32	167	1012	2260	0.879245	0.369811
13	0	8	1	White	5	0	M	Nitrile	Glove	Two	52	234	312	914	2260	0	0
	40	8	1	White	5	0	M	Nitrile	Glove	Two	52	123	306	954	2267	0.474359	0.0192308
	80	8	1	White	5	0	M	Nitrile	Glove	Two	52	68	291	980	2266	0.709402	0.0673077
	120	8	1	White	5	0	M	Nitrile	Glove	Two	52	34	270	995	2267	0.854701	0.134615
	160	8	1	White	5	0	M	Nitrile	Glove	Two	52	16	253	1003	2268	0.931624	0.189103
	200	8	1	White	5	0	M	Nitrile	Glove	Two	52	3	237	1007	2266	0.987179	0.240385
16	0	6	2	White	5	0	S	Nitrile	Glove	Middle	27	344	150	863	2334	0	0
	40	6	2	White	5	0	S	Nitrile	Glove	Middle	27	188	205	944	2263	0.453488	-0.366667
	80	6	2	White	5	0	S	Nitrile	Glove	Middle	27	126	178	978	2261	0.633721	-0.186667
	120	6	2	White	5	0	S	Nitrile	Glove	Middle	27	40	182	1040	2261	0.883721	-0.213333
	160	6	2	White	5	0	S	Nitrile	Glove	Middle	27	20	163	1047	2262	0.94186	-0.0866667
	200	6	2	White	5	0	S	Nitrile	Glove	Middle	27	5	149	1053	2258	0.985465	0.00666667
17	0	7	2	White	5	0	L	Nitrile	Glove	Middle	30	274	245	922	2260	0	0
	40	7	2	White	5	0	L	Nitrile	Glove	Middle	30	208	224	961	2262	0.240876	0.0857143
	80	7	2	White	5	0	L	Nitrile	Glove	Middle	30	155	196	989	2261	0.434307	0.2
	120	7	2	White	5	0	L	Nitrile	Glove	Middle	30	122	172	1004	2262	0.554745	0.297959
	160	7	2	White	5	0	L	Nitrile	Glove	Middle	30	96	151	1014	2259	0.649635	0.383673
	200	7	2	White	5	0	L	Nitrile	Glove	Middle	30	76	131	1026	2255	0.722628	0.465306
18	0	8	2	White	5	0	M	Nitrile	Glove	Two	51	154	317	952	2268	0	0
	40	8	2	White	5	0	M	Nitrile	Glove	Two	51	65	306	1002	2266	0.577922	0.0347003
	80	8	2	White	5	0	M	Nitrile	Glove	Two	51	28	281	1027	2261	0.818182	0.113565
	120	8	2	White	5	0	M	Nitrile	Glove	Two	51	6	257	1036	2268	0.961039	0.189274
	160	8	2	White	5	0	M	Nitrile	Glove	Two	51	1	239	1042	2271	0.993506	0.246057
	200	8	2	White	5	0	M	Nitrile	Glove	Two	51	0	224	1041	2268	1	0.293375
19	0	6	3	White	5	0	S	Nitrile	Glove	Middle	27.5	280	240	861	2272	0	0
	40	6	3	White	5	0	S	Nitrile	Glove	Middle	27.5	233	233	889	2265	0.167857	0.0291667
	80	6	3	White	5	0	S	Nitrile	Glove	Middle	27.5	175	202	923	2268	0.375	0.158333
	120	6	3	White	5	0	S	Nitrile	Glove	Middle	27.5	134	177	942	2269	0.521429	0.2625
	160	6	3	White	5	0	S	Nitrile	Glove	Middle	27.5	108	159	954	2264	0.614286	0.3375
	200	6	3	White	5	0	S	Nitrile	Glove	Middle	27.5	85	139	962	2268	0.696429	0.420833
20	0	7	3	White	5	0	L	Nitrile	Glove	Middle	32	270	246	851	2261	0	0
	40	7	3	White	5	0	L	Nitrile	Glove	Middle	32	226	222	865	2264	0.162963	0.097561
	80	7	3	White	5	0	L	Nitrile	Glove	Middle	32	171	195	895	2267	0.366667	0.207317
	120	7	3	White	5	0	L	Nitrile	Glove	Middle	32	134	170	914	2266	0.503704	0.308943
	160	7	3	White	5	0	L	Nitrile	Glove	Middle	32	106	147	930	2264	0.607407	0.402439
	200	7	3	White	5	0	L	Nitrile	Glove	Middle	32	89	129	939	2265	0.67037	0.47561
21	0	8	3	White	5	0	M	Nitrile	Glove	Two	50	262	280	863	2274	0	0
	40	8	3	White	5	0	M	Nitrile	Glove	Two	50	146	280	930	2264	0.442748	0
	80	8	3	White	5	0	M	Nitrile	Glove	Two	50	82	251	961	2264	0.687023	0.103571
	120	8	3	White	5	0	M	Nitrile	Glove	Two	50	52	229	978	2266	0.801527	0.182143
	160	8	3	White	5	0	M	Nitrile	Glove	Two	50	28	213	993	2265	0.89313	0.239286
	200	8	3	White	5	0	M	Nitrile	Glove	Two	50	11	199	1001	2263	0.958015	0.289286
22	0	11	1	White	3	0	Unspecified	Trojan	Condom	Precut	37	250	242	1213	2265	0	0
	40	11	1	White	3	0	Unspecified	Trojan	Condom	Precut	37	88	324	1263	2157	0.648	-0.338843
	80	11	1	White	3	0	Unspecified	Trojan	Condom	Precut	37	52	294	1284	2158	0.792	-0.214876
	120	11	1	White	3	0	Unspecified	Trojan	Condom	Precut	37	25	270	1319	2163	0.9	-0.115702
	160	11	1	White	3	0	Unspecified	Trojan	Condom	Precut	37	8	337	1332	2166	0.968	-0.392562
	200	11	1	White	3	0	Unspecified	Trojan	Condom	Precut	37	2	184	927	1686	0.992	0.239669
23	0	12	1	White	3	0	Unspecified	Lifestyle	Condom	Precut	36	247	270	768	1567	0	0
	40	12	1	White	3	0	Unspecified	Lifestyle	Condom	Precut	36	99	366	834	1508	0.59919	-0.355556
	80	12	1	White	3	0	Unspecified	Lifestyle	Condom	Precut	36	43	335	873	1542	0.825911	-0.240741
	120	12	1	White	3	0	Unspecified	Lifestyle	Condom	Precut	36	21	314	886	1562	0.91498	-0.162963
	160	12	1	White	3	0	Unspecified	Lifestyle	Condom	Precut	36	7	291	894	1579	0.97166	-0.0777778
	200	12	1	White	3	0	Unspecified	Lifestyle	Condom	Precut	36	1	274	902	1597	0.995951	-0.0148148
24	0	13	1	White	3	0	Unspecified	Durex	Condom	Precut	35.5	258	321	768	1538	0	0
	40	13	1	White	3	0	Unspecified	Durex	Condom	Precut	35.5	109	311	848	1558	0.577519	0.0311526
	80	13	1	White	3	0	Unspecified	Durex	Condom	Precut	35.5	33	288	868	1587	0.872093	0.102804
	120	13	1	White	3	0	Unspecified	Durex	Condom	Precut	35.5	6	261	847	1616	0.976744	0.186916
	160	13	1	White	3	0	Unspecified	Durex	Condom	Precut	35.5	3	235	818	1644	0.988372	0.267913
	200	13	1	White	3	0	Unspecified	Durex	Condom	Precut	35.5	3	210	820	1671	0.988372	0.345794
25	0	14	1	White	3	0	Unspecified	Skyn	Condom	Precut	36.5	238	319	1120	1505	0	0
	40	14	1	White	3	0	Unspecified	Skyn	Condom	Precut	36.5	74	339	1219	1538	0.689076	-0.0626959
	80	14	1	White	3	0	Unspecified	Skyn	Condom	Precut	36.5	26	303	1256	1574	0.890756	0.0501567
	120	14	1	White	3	0	Unspecified	Skyn	Condom	Precut	36.5	5	304	1268	1567	0.978992	0.0470219
	160	14	1	White	3	0	Unspecified	Skyn	Condom	Precut	36.5	2	299	1272	1574	0.991597	0.0626959
	200	14	1	White	3	0	Unspecified	Skyn	Condom	Precut	36.5	3	288	1272	1583	0.987395	0.0971787
26	0	11	2	White	3	0	Unspecified	Trojan	Condom	Precut	35.5	228	309	1132	1542	0	0
	40	11	2	White	3	0	Unspecified	Trojan	Condom	Precut	35.5	56	306	1227	1576	0.754386	0.00970874
	80	11	2	White	3	0	Unspecified	Trojan	Condom	Precut	35.5	14	281	1242	1600	0.938596	0.0906149
	120	11	2	White	3	0	Unspecified	Trojan	Condom	Precut	35.5	7	262	1240	1619	0.969298	0.152104
	160	11	2	White	3	0	Unspecified	Trojan	Condom	Precut	35.5	1	247	1246	1628	0.995614	0.200647
	200	11	2	White	3	0	Unspecified	Trojan	Condom	Precut	35.5	1	294	1244	1590	0.995614	0.0485437
27	0	12	2	White	3	0	Unspecified	Lifestyle	Condom	Precut	36.5	235	311	1159	1522	0	0
	40	12	2	White	3	0	Unspecified	Lifestyle	Condom	Precut	36.5	59	333	1254	1548	0.748936	-0.0707395
	80	12	2	White	3	0	Unspecified	Lifestyle	Condom	Precut	36.5	3	291	1273	1579	0.987234	0.0643087
	120	12	2	White	3	0	Unspecified	Lifestyle	Condom	Precut	36.5	1	276	1277	1597	0.995745	0.11254
	160	12	2	White	3	0	Unspecified	Lifestyle	Condom	Precut	36.5	1	258	1275	1617	0.995745	0.170418
	200	12	2	White	3	0	Unspecified	Lifestyle	Condom	Precut	36.5	1	233	1276	1633	0.995745	0.250804
28	0	13	2	White	3	0	Unspecified	Durex	Condom	Precut	35.5	248	267	1181	1480	0	0
	40	13	2	White	3	0	Unspecified	Durex	Condom	Precut	35.5	96	298	1256	1509	0.612903	-0.116105
	80	13	2	White	3	0	Unspecified	Durex	Condom	Precut	35.5	53	265	1278	1540	0.78629	0.00749064
	120	13	2	White	3	0	Unspecified	Durex	Condom	Precut	35.5	32	238	1284	1563	0.870968	0.108614
	160	13	2	White	3	0	Unspecified	Durex	Condom	Precut	35.5	12	206	1295	1593	0.951613	0.228464
	200	13	2	White	3	0	Unspecified	Durex	Condom	Precut	35.5	5	184	1299	1615	0.979839	0.310861
29	0	14	2	White	3	0	Unspecified	Skyn	Condom	Precut	37.5	264	343	1240	1529	0	0
	40	14	2	White	3	0	Unspecified	Skyn	Condom	Precut	37.5	76	362	1341	1550	0.712121	-0.0553936
	80	14	2	White	3	0	Unspecified	Skyn	Condom	Precut	37.5	18	319	1376	1589	0.931818	0.0699708
	120	14	2	White	3	0	Unspecified	Skyn	Condom	Precut	37.5	1	292	1383	1616	0.996212	0.148688
	160	14	2	White	3	0	Unspecified	Skyn	Condom	Precut	37.5	1	267	1389	1638	0.996212	0.221574
	200	14	2	White	3	0	Unspecified	Skyn	Condom	Precut	37.5	1	247	1389	1661	0.996212	0.279883
30	0	11	3	White	3	0	Unspecified	Trojan	Condom	Precut	35.5	253	361	1150	1646	0	0
	40	11	3	White	3	0	Unspecified	Trojan	Condom	Precut	35.5	70	373	1241	1673	0.72332	-0.033241
	80	11	3	White	3	0	Unspecified	Trojan	Condom	Precut	35.5	31	342	1261	1705	0.87747	0.0526316
	120	11	3	White	3	0	Unspecified	Trojan	Condom	Precut	35.5	6	317	1275	1728	0.976285	0.121884
	160	11	3	White	3	0	Unspecified	Trojan	Condom	Precut	35.5	1	297	1273	1755	0.996047	0.177285
	200	11	3	White	3	0	Unspecified	Trojan	Condom	Precut	35.5	1	267	1274	1779	0.996047	0.260388
31	0	12	3	White	3	0	Unspecified	Lifestyle	Condom	Precut	36.5	236	345	1192	1666	0	0
	40	12	3	White	3	0	Unspecified	Lifestyle	Condom	Precut	36.5	90	355	1263	1690	0.618644	-0.0289855
	80	12	3	White	3	0	Unspecified	Lifestyle	Condom	Precut	36.5	38	336	1285	1725	0.838983	0.026087
	120	12	3	White	3	0	Unspecified	Lifestyle	Condom	Precut	36.5	22	301	1292	1747	0.90678	0.127536
	160	12	3	White	3	0	Unspecified	Lifestyle	Condom	Precut	36.5	4	270	1300	1771	0.983051	0.217391
	200	12	3	White	3	0	Unspecified	Lifestyle	Condom	Precut	36.5	1	257	1304	1788	0.995763	0.255072
32	0	13	3	White	3	0	Unspecified	Durex	Condom	Precut	36	240	355	1299	1662	0	0
	40	13	3	White	3	0	Unspecified	Durex	Condom	Precut	36	104	359	1367	1694	0.566667	-0.0112676
	80	13	3	White	3	0	Unspecified	Durex	Condom	Precut	36	54	333	1387	1721	0.775	0.0619718
	120	13	3	White	3	0	Unspecified	Durex	Condom	Precut	36	29	311	1398	1745	0.879167	0.123944
	160	13	3	White	3	0	Unspecified	Durex	Condom	Precut	36	8	287	1411	1767	0.966667	0.191549
	200	13	3	White	3	0	Unspecified	Durex	Condom	Precut	36	1	271	1414	1786	0.995833	0.23662
33	0	14	3	White	3	0	Unspecified	Skyn	Condom	Precut	36	256	326	1288	1682	0	0
	40	14	3	White	3	0	Unspecified	Skyn	Condom	Precut	36	178	330	1312	1700	0.304688	-0.0122699
	80	14	3	White	3	0	Unspecified	Skyn	Condom	Precut	36	86	313	1370	1744	0.664062	0.0398773
	120	14	3	White	3	0	Unspecified	Skyn	Condom	Precut	36	42	291	1405	1769	0.835938	0.107362
	160	14	3	White	3	0	Unspecified	Skyn	Condom	Precut	36	10	274	1430	1786	0.960938	0.159509
	200	14	3	White	3	0	Unspecified	Skyn	Condom	Precut	36	1	252	1432	1806	0.996094	0.226994
34	0	15	1	White	3	0	None	None	None	None	41	300	128	1117	1811	0	0
	40	15	1	White	3	0	None	None	None	None	41	50	396	1252	1652	0.833333	-2.09375
	80	15	1	White	3	0	None	None	None	None	41	12	362	1272	1687	0.96	-1.82812
	120	15	1	White	3	0	None	None	None	None	41	1	343	1276	1711	0.996667	-1.67969
	160	15	1	White	3	0	None	None	None	None	41	1	313	1270	1734	0.996667	-1.44531
	200	15	1	White	3	0	None	None	None	None	41	1	295	1274	1756	0.996667	-1.30469
35	0	16	2	White	3	0	None	None	None	None	41	314	348	1187	1661	0	0
	40	16	2	White	3	0	None	None	None	None	41	146	394	1251	1656	0.535032	-0.132184
	80	16	2	White	3	0	None	None	None	None	41	64	356	1293	1697	0.796178	-0.0229885
	120	16	2	White	3	0	None	None	None	None	41	39	333	1302	1722	0.875796	0.0431034
	160	16	2	White	3	0	None	None	None	None	41	21	309	1310	1748	0.933121	0.112069
	200	16	2	White	3	0	None	None	None	None	41	9	288	1315	1766	0.971338	0.172414
36	0	17	3	White	3	0	None	None	None	None	41	260	386	1198	1633	0	0
37	0	18	3	White	5	0	None	None	None	None	54	260	386	1198	1633	0	0
36	40	17	3	White	3	0	None	None	None	None	41	100	392	1274	1665	0.615385	-0.015544
	80	17	3	White	3	0	None	None	None	None	41	58	364	1296	1694	0.776923	0.0569948
	120	17	3	White	3	0	None	None	None	None	41	30	335	1312	1724	0.884615	0.132124
	160	17	3	White	3	0	None	None	None	None	41	19	307	1317	1747	0.926923	0.204663
	200	17	3	White	3	0	None	None	None	None	41	4	272	1323	1774	0.984615	0.295337
